# Supplementary material for: The normal stages of development for the California valley quail
Source: PLoS One. 2022 May 17;17(5):e0268524. doi: 10.1371/journal.pone.0268524 (PMC9113606; doi:10.1371/journal.pone.0268524)
Supplement: S1 Data — (XLSX) [file pone.0268524.s001.xlsx]

## Sheet: Embryos2020
Age (hours)	Age (days)	Egg_ID	Shipment_No	ID'd development	Stage	Notes
0	0	170	3	no streak yet	1	hard to tell inner blastoderm position - outer ring obs.
0	0	199	3	blastoderm 4.75mm wide - several rings obs.	1
0	0	217	3		1	blastoderm obs. Blew out - no documentation
0	0	257	3	several rings obs. - more solid than transparent in the middle - no streaks obs.	1
6	0.25	230	3	streak reaches middle of pellucid - round opening in the middle	2	same as 205 - more developed than they should be - this is more like hr 12-18 mark.
12	0.5	276	3	initial streak observed - rings obs. - cells denser in middle	2
12	0.5	287	3	streak obs.	2	rings and cell accumulation both obs.
12	0.5	164	2		2
6	0.25	205	3	streak has reach the middle of pellucid	3	blastoderm obs and developing (more advanced than 6hrs)
12	0.5	277	3	streak has reach middle of pellucide - possibly ahead of development	3	image 003 and 004 are taken in the wrong calibration
12	0.5	279	3	streak obs.	3	not many pics. Blew out blastoderm with dye
18	0.75	219	3	Intermediate streak (streak has reach center of the pellucid)	3
18	0.75	179	3	Intermediate streak - possibly closer to stage 4 (notochord possibly obs)	3.5	Same as above
18	0.75	250	3	cell accumulations and rings obs. - more mature than those above - blastoderm somewhat larger	4	Different than above - streak has curve
24	1	143	2		4	embryo developed - possibly ahead of schedule
24	1	114	2		4	same as above - embryo streak can be observed
24	1	155	2		4	Same as above - blastoderm fixed to side (dropped egg in boat - tried to get halfway desecent photos)
24	1	123	2		4	Same as above - compare to surrounding hours (18&30)
24	1	108	2	Approaching definitive streak: three-quarters across area pellucida	5	Head process appears as bulge
30	1.25	176	3		6	weird layer of tissue covering embryo
30	1.25	273	3		6	same layer of tissue covering embryo
36	1.5	113	2	Primitive streak	6	Primitive streak - somite visible - @least 2 pair visible.
36	1.5	142	2	2 pairs of somites	6	2 pairs of somites - 4 somites total. - H&H calls this stage 7 even though not the first pair of somites… ALSO: neural fold present
?		?	?	?	7	?
42	1.75	256	3	in between 8 and 9 - neural tube not yet closed	8
42	1.75	191	3		9
42	1.75	213	3	start of blood island present - seven somites obs.	9
48	2	112	2	seven somites	9	Same as above
48	2	161	2	10 somities obsevered	10
48	2	130	2	head process observed	10	in between these two stages
48	2	145	2		10	Embryoinc sheild messed up - not great photos
48	2	167	2		10	Same as above
60	2.5	147	2	nine somites obs.	10
54	2.25	195	3	close to 10 somite pairs	11
?		?	?	?	12	?
54	2.25	237	3	heart developing - head process slightly turned - 16 pairs of somites obs.	13	13 somites are visible
60	2.5	135	2	head process not turned as those before -heart obs.	13	egg was dropped in boat -not great pics
54	2.25	267	3	Head has turned to a 90d angle, heart is larger than stage 13.	13.5	Head is more rotated than St13
60	2.5	133	2	heart obs. -head process turned to 90° angle	14
60	2.5	116	2	blood island present -head process turned 90° angle toward body - heart obs.	14	same as above
66	2.75	181	3		15
66	2.75	182	3		15	Embryo became damaged upon opening
72	3	278	3	Blood island/vascularization present - head rotation close to 45 degrees	16	Another challenge with photo documentation
72	3	284	3	same as above - head rotation: 45 degrees	16	Staging is very difficult to be accurate
72	3	286	3	Embryo & vascular system ver developed - Vascularization has created full enclosed circle - somites could not be ID'd	16	Really bad photos -
78	3.25	197	3		17
78	3.25	207	3		17
84	3.5	165	2	Embyro slightly turned - limb buds hard to verify - head turned the same angle as above	17	Same as above
84	3.5	148	2	limb buds rougly same size in L&W	17.5	close to S17
84	3.5	117	2	Embryo is cranial rotation is close to 145degrees. The embryos head is looking straight downward	17.5	the embryo is not as transparent as st17.
78	3.25	225	3	Same as above	18
84	3.5	102	2	Amnion almost closed, except for a small hole	18
84	3.5	139	2	Embryo turned, amnion same as above	18	Embryo turned and covered by yolk and vascularization
90	3.75	192	3	limbs 2x as long as wide	19
90	3.75	233	3	Same as above	19	measurements not accurate - Cant view whole embryo - No tbl taken
90	3.75	236	3	wing/limb buds obs. - cranial rotation turned facing body - auditory canal prominent	19
96	4	149	2	limb buds visible - head process turned toward body - limb buds long as wide	20
96	4	129	2	Same as above - eye vieicle obs. Body around 45° bent - heart has 4 distinct chambers	20	vascularization extremely fragile
96	4	131	2	Limb buds and wing buds 2x as long as wide (limb buds larger than wings) - The whole embyro is not seen - tbl may be inaccurate	20
96	4	158	2	Same as above	20
102	4.25	228	3	maxillary process longer than mandible - limb buds 2x as long as wide	21
102	4.25	239	3		21
102	4.25	240	3		21	Embryo not in good position for measurements
108	4.5	153	2	pigmentation of eye obs.	22	embryo hard to stain - horrible photots
108	4.5	107	2	Same as above	22
108	4.5	132	2	Wing/leg buds close to same size -eye pigment observed	22
108	4.5	105	2		22	embryo extremely hard to photograph and stain
114	4.75	235	3	Limbs look just as long as wide - eye pigmentation is grayish	23
114	4.75	177	3	Same as above	23	Embryo measurements not taken
114	4.75	275	3		23
120	5	101	2	eye pigmentation much more distinct - leg/wing bud longer than wide	24
120	5	106	2	maxillary process distinct. Larger than mandible - eye pigmentation faint	24
120	5	127	2	Same as above	24
120	5	138	2	Same as above	24
120	5	124	2	Same as above	24
132	5.5	282	3	Embryo eye pigmentation very promient. no elbow bend yet but slightly longer than previous stage	25
132	5.5	283	3	Limbs slightly longer than previous st	25
132	5.5	280	3	bend in elbow	26
132	5.5	289	3	Measurements not taken - embryo pictured outside of egg - Elbow bend	26
144	6	171	3	No digits obs. Elbow joint. No beak visible	26
144	6	193	3		26
144	6	201	3	elbow joint close to 90 degrees	26	Embryo sank in yolk - no measurements taken
144	6	223	3		26	Embryo sank in egg - no measurements taken
144	6	169	3	Digits obs. Concave webbing between digits. - Leg limb close to same length wing	27
156	6.5	86	1	eye pigment very distinct -digits can be viewed in both legs and wings	27
156	6.5	38	1		27
156	6.5	91	1		27
156	6.5	68	1	beak barely recognizeable	27
168	7	260	3	digits are angular, although beak is not recongnizable from all angles	27.5
168	7	264	3	Same as 260 (above)	27.5
168	7	234	3	digits more noticable demarkation and angular - maxillary process prominent, noticable from all angles	28	beak reconizable from all angles
180	7.5	84	1	Digits are developing - eye pigment more conical - layers are observed - lens developing - Beak starting to develop - need to look into visercal arches - 3 toes observed - no 4th yet.	28
180	7.5	49	1	Same as above	28
180	7.5	98	1	Toes developed - Same as above	28
192	8	160	2	beak over hangs profile - wing has middle digit long than others	29
192	8	162	2	Same as above	29
192	8	136	2	Same as above	29
192	8	157	2	Same as above	29
192	8	109	2	Same as above	29
216	9	24	1	eye lens developing - skin (epidermis) appears developed - feather germs soon.	30
216	9	4	1		30
216	9	20	1	Not pictured - embryo position awkward way	30
216	9	22	1	Not very accurate	30
216	9	81	1		30
240	10	150	2	feather germ developing (no feathers yet) digits lengthened 3rd toe longer than others eyelid developing	31
240	10	103	2		31
240	10	118	2		31
240	10	128	2		31
240	10	159	2		31
264	11	215	3		32
264	11	227	3	matches with eyelid closer. Toes and wing developed/digits distinct - egg tooth is present - feather follicle obs/no feathers yet	32
264	11	251	3	3rd toe is longer than others - feather germs visible - 2 rows on outer edge of wing and ear canal	32
264	11	252	3		32
264	11	265	3		32
288	12	115	2	4 dorsal rows of pigmentation of either side of spine. 4-5 rows of pigmented feathers near outer thigh. 2-3 rows of feather germs around external auditory pit.	33
288	12	140	2		33
288	12	134	2		33
288	12	125	2		33
312	13	144	2	claws and footpads obs. Scales on legs developing -not overlapped yet	34
312	13	154	2	2-3 rows of feathers around auditory canal - several rows on back of embryo	34
312	13	156	2	upper and lower lid almost closed	34
312	13	110	2		34
312	13	141	2		34
336	14	175	3	All feathers have lengthened and cover dorsal and lateral sides. Brown pigmentation identified on crown, anterior region of wing and along the thigh.	35
336	14	121	2		35
336	14	137	2		35
336	14	271	3		35
360	15	1	1	feather germs - eye lid closed - ear canal prominent	36
360	15	34	1	Feathers have lengthened over entire body. Primordia of scales	36
360	15	28	1		36
360	15	17	1		36
360	15	41	1		36
384	16	218	3	White feathers are present on ventral region of embryo.	37	One eye open slightly - one eye closed
384	16	224	3		37
384	16	244	3		37
384	16	253	3		37
384	16	259	3		37
408	17	184	3	Periderm is thick and present.	38
408	17	185	3		38
408	17	210	3		38
408	17	220	3		38
408	17	245	3		38
432	18	198	3	Scales begin to overlap on inferior and superior surfaces of the leg. Periderm begins to peel off.	39
432	18	242	3		39
432	18	247	3		39
432	18	258	3		39
432	18	272	3		39
456	19	168	3	Periderm is comletely gone. Scales overlapping on inferior as well as superior surfaces of leg. Yolk-sac two-thirds inside body cavity.	40
456	19	178	3		40
456	19	211	3		40
456	19	269	3		40
456	19	274	3		40
480	20	173	3	Hatched. External/Internally pipped. Yolk-sac almost entirely inside body cavity. Chorio-allantoic membrane contained less blood.	41	small amount of albumin still in egg. Yolk was green
480	20	174	3		41
480	20	188	3		41
480	20	194	3		41
480	20	200	3		41
480	20	212	3		41
480	20	222	3		41
480	20	243	3		41
480	20	249	3		41
480	20	266	3		41
480	20	8	1		41
480	20	12	1		41
480	20	14	1		41
480	20	15	1		41
480	20	18	1		41
480	20	29	1		41
480	20	39	1		41
480	20	40	1		41
480	20	55	1		41
480	20	62	1		41
480	20	63	1		41
480	20	76	1		41
480	20	77	1		41
480	20	78	1		41
480	20	79	1		41
480	20	83	1		41
480	20	87	1		41
480	20	96	1		41
480	20	99	1		41
480	20	100	1		41

## Sheet: Embryos2021
									Measurements
											Bill	Bill	Wing Bud	Wing Bud	Leg Bud	Leg Bud
Age (Hours)	Egg_ID	Date_Opened	Batch #	Mass	Embryo Mass	Yolk Mass	Egg Length	Egg Width	Blastoderm	Streak/ Embryo Total Body Length	Beak (Total)	Beak (Nostril to tip)	Total Length	Width	Total Length	Width	Tarsus	Third Toe	UNDEVELOPED?	FINE LINE CRACKS? (Y=1, N=2)	ID'd development	Stage	Notes
0	306	2021-05-09	4	10.8					5.05										N	N	blastoderm observed	1
24	292	2021-05-08	4	10.95			33.4	25.2		1.44									N	N	Area pellucida is pear shaped	4
24	331	2021-05-08	4	9.86			31.8	24.4	6.64										N	N			Blew out embryo
24	319	2021-05-08	4	9.93			31.3	24.7	7.43	2.02									N	N	Neural fold obs	5
46	329	2021-05-09	4	10.08						4.9									N	N	7 pairs of somites.	9	Optic vesicles beginning to form not yet stage 10
46	340	2021-05-09	4	8.88						4.06									N	N		10	Head process almost completely closed
46	343	2021-05-09	4	9.9						4.95									N	N	7 pairs of somites	9	Heart slightly bent to the right. Optic vesciles beginning to form
48	378	2021-05-09	4	8.73						4.48									N	N	9 pairs of somites	10
48	293	2021-05-09	4	9.67						3.64									N	N	4 pairs of somites	8
48	390	2021-05-09	4	9.79						4.73									N	N	10 pairs of somites	10
50	361	2021-05-09	4	10.34															N	N			Blew out embryo
50	350	2021-05-09	4	11.04						4.72									N	N	6 pairs of somites	9	Embryo's optic vessels not yet formed
50	347	2021-05-09	4	10.54															N	N			Unable to identify embryo, Looks like st 9 tho
52	345	2021-05-09	4	9.25						4.21									N	N	6-7 pairs of somites	9	Optic vessels have not formed
52	366	2021-05-09	4	9.95															Y	N	UNDEVELOPED
52	312	2021-05-09	4	10.41						4.55									N	N	9 pairs of somites	11	Embryo slightly bent to the right
54	291	2021-05-09	4	10.85															Y	N	UNDEVELOPED
54	307	2021-05-09	4	9.89						5.31									N	N			Embryo is resting under fluid. Very hard to observe. But can tell emrbyo's head process is slightly turned to the right.
54	368	2021-05-09	4	10.44						5.12									N	N		10
56	345	2021-05-10	5	10.36															Y	N	Undeveloped
56	387	2021-05-10	5	9.46						2.33									N	N	Neural furrow	6	pear-shaped area pellucida. Neural furrow possibly present
56	324	2021-05-10	5	9.02						3.17									N	N	Head fold	5
58	358	2021-05-10	5	9.44						2.02									N	N	Head fold	5
58	346	2021-05-10	5	9.05															Y	N	Undeveloped
58	336	2021-05-10	5	9.58						3.15									N	N	Head fold	6
60	305	2021-05-10	5	9.5						3.59									N	N	Neural tube begins to close	7
60	313	2021-05-10	5	10.05						3.71									N	N	Neural tube begins to close	7
60	338	2021-05-10	5	10.54						2.93									N	N	Head fold	6
62	318	2021-05-10	5	10.44															Y	N	Undeveloped
62	321	2021-05-10	5	10.92						4.22									N	N		9	Head process almost closed
62	320	2021-05-10	5	9.36						3.73									N	N		8
64	351	2021-05-10	5	10.6						3.97												8
64	381	2021-05-10	5	9.16															N	N			Blew out embryo
64	297	2021-05-10	5	8.81						3.12												6	Neural tube closing
66	317	2021-05-10	5	8.75						4.47									N	N	7 pairs of somites	9
66	342	2021-05-10	5	10.16						4.18									N	N		9
66	383	2021-05-10	5	10.16						4.01									N	N		8
74	355	2021-05-11	5	10.93						7.02									N	N		17
74	311	2021-05-11	5	9.82						6.54									N	N		17
74	327	2021-05-11	5	9.09						6.38									N	N		16
192	354	2021-05-16	5	9.55	0.34	7.62						0.61							N	N
192	303	2021-05-16	5	9.45	0.39	7.09						0.69						1.28	N	N
192	377	2021-05-16	5	8.84	0.36	6.7						0.69	3.64						N	N
216	374	2021-05-16	4	10.23															Y	N	Deformities obs.
216	359	2021-05-16	4	9.54	0.58	7.17						1.08	5.01						N	N
216	355	2021-05-16	4	11.15															Y	N	Deformities obs.
240	337	2021-05-18	5	8.69	0.82	6.52					2.52	0.987	6.05				3.3	3.11	N	N
240	389	2021-05-18	5	9.68	0.76	7.8					1.81	0.779	5.76				2.99	2.8	N	N
240	365	2021-05-18	5	9.55	0.82	7.45					1.66	1.69	6.19				2.54	3.82	N	N
264	341	2021-05-18	4	11.21	1.03	8.6					3.2	1.57	6.48				3.75	4.03	N	N
264	382	2021-05-18	4	10.28	0.84	8.24					2.7	1.8	6.49				3.86	3.66	N	N
264	325	2021-05-18	4	8.64	0.97	6.61					3.28	1.48	6.75				3.95	4.19	N	N
288	356	2021-05-22	5		1.32	5.52					3.26	1.45	8.64				5.75	4.95	N	N
288	379	2021-05-22	5		0.94	6.48					2.85	1.81	7.61				5.31	5.37	N	N			smaller than the other eggs opened at this stage
288	369	2021-05-22	5		1.56	7.06					2.37		6.38				3.63	3.25	N	N
312	367	2021-05-22	4		1.56	6.32					2.94	1.91	8.28				5.86	6.13	N	N
312	364	2021-05-22	4		1.58	6.46					3.02	1.95	9.42				6.33	6.14	N	N
312	352	2021-05-22	4		1.77	6.91					2.41	1.75	9.64				6.2	6.26	N	N
312	375	2021-05-22	4		1.95	6.87					2.59	1.83	10.37				6.19	6.58	N	N
312	363	2021-05-22	4		1.7	6.14					2.7	1.84	9.96				6.23	6.28	N	N
336	386	2021-05-22	5		2.07	6.45					3.34	2.04	11.03				6.97	6.96	N	N
336	326	2021-05-22	5			5.13					2.7	2.11	10.89				7.4	6.76	N	N
360	370	2021-05-22	4			6.23					3.12	2.15	11.49				8.38	7.3	N	N
360	357	2021-05-22	4		2.31								11.66				8.03	8.07	N	N
360	302	2021-05-22	4		3.27	5.48					3.85	2.36	11.62				8.18	8.41	N	N
384	323	2021-05-26	5	9.93	3.97	4.68				56.3	3.08	2.57	11.63				9.57	9.94	N	N
384	385	2021-05-26	5	9.44	3.64	4.69				60.3	3.36	2.6					9.53	9.84	N	N
384	309	2021-05-26	5	10.17	3.73	5.19				61.2	3.65	2.7	11.48				9.77	9.27	N	N
408	296	2021-05-26	4	9.99	4.3	4.32				60.7	3.6	2.84	12.72				10.55	10.27	N	N
408	301	2021-05-26	4	9.41	3.99	4.11				57.1	3.31	2.73	10.68				10.1	10.25	N	N
408	388	2021-05-26	4	10.37	4.23	4.92				62.1	3.39	2.75	12.07				10.09	10.66	N	N
432	310	2021-05-27	5	9.71	4.34	4.26				58.9	4.25	2.88	12.66				11.46	12.05	N	N
432	353	2021-05-27	5	8.7	4.76	3.11				59	4.13	3.08	12.05				12.05	12.63	N	N
432	333	2021-05-27	5	10.89	5.45	4.31				56.9	4.21	3.13	13.98				12.5	12.56	N	N
456	332	2021-05-27	4	7.94	4.44	2.68				58.7	4.35	3.23	12.18				11.91	12.11	N	N
456	376	2021-05-27	4	8.89	5.31	2.71				55.6	3.89	3.34	10.32				12.86	13.46	N	N
456	330	2021-05-27	4	9.3	5.24	3.03				56.8	4.49	3.34	9.86				11.79	12.85	N	N
480	384	2021-05-28	4	8.01	3.33	2.9					4.97	2.56							Y	N			Embryo not turned upwards, very small in weight. Embryo seems deformed, legs have not developed exact. See photos
480	339	2021-05-28	4	8.76	6.13	1.71					4.55	3.12	14.46				18.07	12.49	N	N	Internally pipped, yolk sac 2/3 into body	41
480	334	2021-05-28	4	9.17	5.52	2.62					3.73	3.04	12.23				12.14	11.31	N	N	Internnaly pipped, yolk sac 2/3 into body	41
504	295	2021-05-29	4		6.54	1.77					5.99	3.55	11.25				14.55	13.38	N	N		42		EP
504	300	2021-05-29	4		6.55	1.47					5.19	3.52	11.73				13.41	13.43	N	N		42		EP
504	371	2021-05-29	4		2.85	4.58													Y	N	Deformed
504	298	2021-05-29	4		5.96	2.08					4.6	3.18	11.9				13.76	13.51	N	N		42		EP
504	308	2021-05-29	4		6.71	1.61					4.43	3.52	11.82				13.02	15.11	N	N
504			4
528			4
528			4
528			4
528			4
528			4
552			4
552			4
552			4
552			4
552			4

## Sheet: Measurements (both years)
	Staging/Opened Eggs								Measurements
											Bill		Wing Bud		Leg Bud
Age	Egg ID	Date Opened	Shipment_No	Mass	Embryo Mass	Yolk Mass	Egg Length	Egg Width	Blastoderm	Streak/ Embryo Total Body Length	Beak (Total)	Beak (Nostril to tip)	Total Length	Width	Total Length	Width	Tarsus	Third Toe	UNDEVELOPED?	FINE LINE CRACKS? (Y=1, N=2)	ID'd development	Stage	Notes	IP / EP
0	85	4/31/20	1	8.41			28.8	23.6											N	N			Didn't get scale bar
0	97	4/31/20	1	10.53			31.2	25.1											N	N			Need to redo 0hr
0	50	4/31/20	1	8.83			32.2	23.7											N	Y
0	9	4/31/20	1	10.15			32.2	24.6											N	N
0	73	4/31/20	1	10.34			32.8	24.8											N	Y
0	170	2020-06-26	3	11.52			33.5	25.5											N	N	no streak yet	1	hard to tell inner blastoderm position - outer ring obs.
0	199	2020-06-26	3	12.17			35	26.2	4.75										N	N	blastoderm 4.75mm wide - several rings obs.	1
0	217	2020-06-26	3	10.14			31.1	24.6											N	N		1	blastoderm obs. Blew out - no documentation
0	221	2020-06-26	3	10.41			34.2	24.4	4.99										N	N	blastoderm 5.0mm wide - cells accumulate toward center	1
0	257	2020-06-26	3	10.54			34.4	24.3	4.8										N	N	several rings obs. - more solid than transparent in the middle - no streaks obs.	1
0	306	2021-05-09	4	10.8					5.05										N	N	blastoderm observed	1
6	88	4/31/20	1	10.57			30.9	24.5											N	N			Didn't get scale bar
6	19	4/31/20	1	9.72			31	24.4											N	Y			Same as above
6	27	4/31/20	1	9.68			32.7	24.7											N	Y			Need to redo 6hrs
6	44	4/31/20	1	8.78			29.4	23.8											N	Y			THIS SHOULD BE DONE S2.
6	56	4/31/20	1	10.71			31.7	25											N	N
6	189	2020-06-26	3	9.62			31.4	24.5	4.58										Y	N	UNDEVELOPED		cells are not accumulated nore is there multiple rings or layers
6	190	2020-06-26	3	11.32			32.7	25.6	5.08										Y	N	the middle of pellucide has abnormal shape - streak not obs.	2	strange embryonic shield, Possibly undeveloped
6	205	2020-06-26	3	9.65			31.6	24.2	4.92	1.18									N	N	streak has reach the middle of pellucid	3	blastoderm obs and developing (more advanced than 6hrs)
6	230	2020-06-26	3	12.09			36.6	25.4	5.56	1.27									N	N	streak reaches middle of pellucid - round opening in the middle	2	same as 205 - more developed than they should be - this is more like hr 12-18 mark.
6	254	2020-06-26	3	10.23			33.3	24.5	4.37	0.54									N	N	streak starting to form in blastoderm	2	this look is more expected at this hour
12	119	2020-06-02	2	11			33.4	25.4											N	Y			Not pictured, blastoderm developing
12	152	2020-06-02	2	10.15			31.8	25	3.22										N	N			big hairline crack - cells accumulating near blastoderm edge ***egg reviewed 20 minutes after opening
12	151	2020-06-02	2	10.17			32.2	24.4	4.82										N	N			development possible - blew out pellucid area with air - streak not found - possibly stage 1 compared with surrounding times (6&18)
12	163	2020-06-02	2	9.97			30.9	24.8	4.25										N	N	Intermediate streak ob	3	opaque area large, no measurements taken
12	164	2020-06-02	2	10.16			33.8	24.4	4.42										N	N			Blew out area pellucida
12	276	2020-06-27	3	10.35			32.3	25.4	4.75	0.59									N	N	initial streak observed	3	streak closer to opaque area is wider than in the middle - rings obs. - cells denser in middle
12	277	2020-06-27	3	10.9			31.7	25	5.28	1.78									N	N	streak has reach middle of pellucide - Hensen's node obs.	4	image 003 and 004 are taken in the wrong calibration
12	279	2020-06-27	3	11.16			30.9	25	5	1.02									N	N	streak obs. Hensen's node obs	4	not many pics. Blew out blastoderm with dye
12	287	2020-06-27	3	9.85			31.5	26	4.69	0.75									N	N	streak obs.	2	rings and cell accumulation both obs.
12	288	2020-06-27	3	10.36			30.7	24.9	4.22										Y	N	UNDEVELOPED; streak not observed	1	rings observed - cells are accumlated toward center
18	179	2020-06-27	3	10.4			32.4	24.8	7.26	1.28									N	N	Hensen's node obs	4	Same as above
18	186	2020-06-27	3	10.3			31.1	24.9											Y	N	UNDEVELOPED		No cell accumulation obs with rings - no streak obs.
18	219	2020-06-27	3	10.51			32.5	24.9	5.03	0.821									N	N	Hensen's node obs. Pear shaped area pellucida	4
18	231	2020-06-27	3	10.78			32.7	25.5											Y	N	UNDEVELOPED		No cell accumulation
18	250	2020-06-27	3	10.74			31.8	25.1	8.27	1.86									N	N	Hensen's node obs.	4	Different than above - streak has curve
24	143	2020-06-03	2	10.59			31.7	25.7	7.85	1.71									N	N	Area pellucida pear shaped, and hensen's node is still present even tho neural fold obs	4	embryo developed - possibly ahead of schedule
24	108	2020-06-03	2	10.6			33.3	24.6	7.75	2.38									N	N	Definitive streak	5	definitive streak - possibly ahead of development - possibly stage 3 - blastoderm fixed to side
24	114	2020-06-03	2	9.44			32.3	24	5.49	1.28									N	N	Area pellucida is pear shaped	4	same as above - embryo streak can be observed
24	155	2020-06-03	2	9.74			31.1	25											N	N			Blew out embryo - Same as above - blastoderm fixed to side (dropped egg in boat - tried to get halfway desecent photos)
24	123	2020-06-03	2	9.77			30.8	25	7.7	1.6									N	N		5	Same as above - compare to surrounding hours (18&30)
24	292	2021-05-08	4	10.95			33.4	25.2		1.44									N	N	Area pellucida is pear shaped	4
24	331	2021-05-08	4	9.86			31.8	24.4	6.64										N	N			Blew out embryo
24	319	2021-05-08	4	9.93			31.3	24.7	7.43	2.02									N	N	Neural fold obs	5
30	176	2020-06-27	3	11.5			33.5	25.4		3.19									N	N		7	weird layer of tissue covering embryo
30	10	2020-05-01	1	8.74			31.2	24.2	7.19										N	Y			Egg yolk more yellow (golden) blastoderm seemed to be more developed - unsure if egg is a good canidate for 30hr
30	42	2020-05-01	1	9.51			32.2	24.8	7.95										N	Y			Same as above - blastoderm is somewhat developed but possibly not viable - not as developed as 010 (above)
30	70	2020-05-01	1	9.5			30.4	24.2											N	N			blastoderm is devleoped (possible stage 1)
30	64	2020-05-01	1	9.83			30.2	24.7	9.39										N	Y			Blastoderm is developed
30	71	2020-05-01	1	10.4			32.4	25	8.82										N	Y			Same as above
30	261	2020-06-27	3	9.52			30.6	24.7		1.7									N	Y		5	same as above regarding the layer of tissue over embryo
30	268	2020-06-27	3	9.88			30.5	24.7											Y	N	UNDEVELOPED
30	270	2020-06-27	3	9.82			32.2	24.3		1.37									N	N			Layer of tissue covering pear-shaped pellucida. Looks close to stage 4 with a pear shaped pellucida. However, no streak obs.
30	273	2020-06-27	3	9.37			31.5	24		3.12									N	N		6	same layer of tissue covering embryo
36	113	2020-06-03	2	10.45			31.9	24.9		3.95									N	N		7	Primitive streak - somite visible - @least 2 pair visible.
36	104	2020-06-03	2	10.96			32.6	25.6											N	Y			Dropped Egg.
36	142	2020-06-03	2	10.2			33.1	24.4		3.62									N	N	2 pairs of somites	7	2 pairs of somites - 4 somites total. - H&H calls this stage 7 even though not the first pair of somites… ALSO: neural fold present
36	122	2020-06-03	2	10.17			32.5	24.7											N	N			blew out embryo or not developed
36	146	2020-06-03	2	9.88			30.8	24.9											N	N			Dropped Egg.
42	172	2020-06-28	3	10.89			33.2	25.6											N	Y			developing but embryo destroyed upon opening
42	191	2020-06-28	3	10.75			34.4	24.4		4.77									N	N	7-8 pairs of somites	9
42	33	2020-05-02	1	10.09			32.8	24.8											N	N	Blastoderm large (no signs of streaks)
42	67	2020-05-02	1	8.63			32.3	24.1	12.85										Y	Y	UNDEVELOPED		Crack on egg - possibly not viable
42	69	2020-05-02	1	9.89			32.5	24.1											N	N	Lrg blastoderm located on the side of egg
42	57	2020-05-02	1	9.6			31.9	24.1	12.73										N	N	blastoderm large - definitive streak with blood island
42	45	2020-05-02	1	9.27			29.9	24.3	15.72	4.61									N	N	head process, neural tube, forebrain all observed
42	213	2020-06-28	3	11.43			35.1	25.3		3.8									N	N	7 somites obs.	9	start of blood island present
42	216	2020-06-28	3	10.75			33.6	24.8		4.23									N	Y	seven somites obs	9
42	256	2020-06-28	3	12.32			35	25.9		3.98									N	N	in between 8 and 9 - neural tube not yet closed	8
46	329	2021-05-09	4	10.08						4.9									N	N	7 pairs of somites.	9	Optic vesicles beginning to form not yet stage 10
46	340	2021-05-09	4	8.88						4.06									N	N		10	Head process almost completely closed
46	343	2021-05-09	4	9.9						4.95									N	N	7 pairs of somites	9	Heart slightly bent to the right. Optic vesciles beginning to form
48	161	2020-06-04	2	11.86			33.4	26.2		5.14									N	Y	10 somities obsevered	10
48	130	2020-06-04	2	9.73			31	24.6		5.17									N	N	head process observed	10	in between these two stages
48	145	2020-06-04	2	10.23			32	24.8		4.91									N	N		10	Embryoinc sheild messed up - not great photos
48	112	2020-06-04	2	9.51			31.1	24.1		4.88									N	N		9	Same as above
48	167	2020-06-04	2	10.7			31.7	25.4		5.58									N	N		10	Same as above
48	378	2021-05-09	4	8.73						4.48									N	N	9 pairs of somites	10
48	293	2021-05-09	4	9.67						3.64									N	N	4 pairs of somites	8
48	390	2021-05-09	4	9.79						4.73									N	N	10 pairs of somites	10
50	361	2021-05-09	4	10.34															N	N			Blew out embryo
50	350	2021-05-09	4	11.04						4.72									N	N	6 pairs of somites	9	Embryo's optic vessels not yet formed
50	347	2021-05-09	4	10.54															N	N			Unable to identify embryo, Looks like st 9 tho
52	345	2021-05-09	4	9.25						4.21									N	N	6-7 pairs of somites	9	Optic vessels have not formed
52	366	2021-05-09	4	9.95															Y	N	UNDEVELOPED
52	312	2021-05-09	4	10.41						4.55									N	N	9 pairs of somites	11	Embryo slightly bent to the right
54	195	2020-06-28	3	9.57			31.8	24		5.62									N	N	12 somite pairs	11
54	2	2020-05-02	1	9.57			31.6	24.2											N	N	neural groove, blood present		blastoderm on one side of egg (Definitive streak or head & notochord obs.
54	89	2020-05-02	1	9.99			32	24.6		7.71									N	Y	neural process some blood island present present		constrast still no enough to see somites
54	90	2020-05-02	1	9.63			32.4	24.7		7.47									N	Y	head fold, optic vesciles are present - heartbeat observed
54	5	2020-05-02	1	10.17			32.3	25.3											N	Y			No photos taken - F'd the blastoderm while opening
54	66	2020-05-02	1	9.29			30.9	24.4		8.48									N	Y	Notochord, primordia of heart and head fold		Need better contrast for somite counts
54	202	2020-06-28	3	9.22			31.3	23.5											N	N			blew out embryo while opening - no pictures taken
54	237	2020-06-28	3	10.19			32.3	24.6		5.45									N	N	heart developing - head process slightly turned - 16 pairs of somites obs.	12	13 somites are visible
54	238	2020-06-28	3	11.07			32.8	25.4											N	N	looked to have close to 8-10 somites - no heart beat		NOT PICTURED
54	267	2020-06-28	3	10.36			33.6	24.6		5.17									N	N		13
54	291	2021-05-09	4	10.85															Y	N	UNDEVELOPED
54	307	2021-05-09	4	9.89						5.31									N	N			Embryo is resting under fluid. Very hard to observe. But can tell emrbyo's head process is slightly turned to the right.
54	368	2021-05-09	4	10.44						5.12									N	N		10
56	345	2021-05-10	5	10.36															Y	N	Undeveloped
56	387	2021-05-10	5	9.46						2.33									N	N	Neural furrow	6	pear-shaped area pellucida. Neural furrow possibly present
56	324	2021-05-10	5	9.02						3.17									N	N	Head fold	5
58	358	2021-05-10	5	9.44						2.02									N	N	Head fold	5
58	346	2021-05-10	5	9.05															Y	N	Undeveloped
58	336	2021-05-10	5	9.58						3.15									N	N	Head fold	6
60	147	2020-06-04	2	10.21			33	24.3		3.48									N	N	7 somites obs.	9
60	133	2020-06-04	2	9.81			31.4	24.3		5.75									N	N	heart obs. -head process turned to 90° angle	14
60	116	2020-06-04	2	9.22			30.1	23.9		6.12									N	N	blood island present -head process turned 90° angle toward body - heart obs.	12	same as above
60	135	2020-06-04	2	10.35			32.7	24.6											N	N	head process not turned as those before -heart obs.	12	egg was dropped in boat -not great pics
60	126	2020-06-04	2	10.81			32.9	25.2		5.09									N	N			Unable to identify embryo
60	305	2021-05-10	5	9.5						3.59									N	N	Neural tube begins to close	7
60	313	2021-05-10	5	10.05						3.71									N	N	Neural tube begins to close	7
60	338	2021-05-10	5	10.54						2.93									N	N	Head fold	6
62	318	2021-05-10	5	10.44															Y	N	Undeveloped
62	321	2021-05-10	5	10.92						4.22									N	N		9	Head process almost closed
62	320	2021-05-10	5	9.36						3.73									N	N		8
64	351	2021-05-10	5	10.6						3.97												8
64	381	2021-05-10	5	9.16															N	N			Blew out embryo
64	297	2021-05-10	5	8.81						3.12												6	Neural tube closing
66	181	2020-06-29	3	11.12			33.4	25.5		6.75									N	N	Double contour of eyes	15
66	182	2020-06-29	3	10.46			31.3	25.3											N	N			Embryo became damaged upon opening
66	196	2020-06-29	3	9.85			30.8	24.5		7.69									N	Y		15
66	206	2020-06-29	3	11.67			32.8	25.9											Y	N	UNDEVELOPED
66	53	2020-05-03	1	10.91			32.5	25.4											N	N	head process, heart primodia visible, eye vescile visible
66	32	2020-05-03	1	9.17			32.4	24											N	N			head fold, heart vesicle all visible
66	93	2020-05-03	1	9.52			31.1	24.6											N	Y	same as above
66	82	2020-05-03	1	10.44			32.8	24.9											Y	N	UNDEVELOPED
66	80	2020-05-03	1	8.88			31	24.4		6.32									N	Y	older than the 4 above, head fold, notochord, heart chambers can be viewd 2 different chambers observed
66	262	2020-06-29	3	10.33			32.7	24.9											Y	N	UNDEVELOPED
66	317	2021-05-10	5	8.75						4.47									N	N	7 pairs of somites	9
66	342	2021-05-10	5	10.16						4.18									N	N		9
66	383	2021-05-10	5	10.16						4.01									N	N		8
72	278	2020-06-29	3	10.84			32.3	25.2		8.26									N	N	Blood island/vascularization present - head rotation close to 45 degrees	16	Another challenge with photo documentation
72	284	2020-06-29	3	11.08			33.2	25.4		6.76									N	N	same as above - head rotation: 45 degrees	16	Staging is very difficult to be accurate
72	285	2020-06-29	3	10.64			32.3	25.1											N	N	Blood/ vascularization present - development match 286 & 284		No pictures taken -
72	286	2020-06-29	3	11.19			33.4	25.3		7.48									N	N			Really bad photos - Embryo & vascular system ver developed - Vascularization has created full enclosed circle - somites could not be ID'd
72	290	2020-06-29	3	9.94			31.3	24.8											Y	N	UNDEVELOPED
74	355	2021-05-11	5	10.93						7.02									N	N		17
74	311	2021-05-11	5	9.82						6.54									N	N		17
74	327	2021-05-11	5	9.09						6.38									N	N		16
78	197	2020-06-29	3	11.25			32.6	25.8		7.75									N	N	Amnion is almost complete	18
78	207	2020-06-29	3	10.54			33	24.6		6.91									N	N		17
78	21	2020-05-03	1	9.64			32.5	24.6		6.49									N	Y			heart process, starting to curve, heart chambers can be observed
78	51	2020-05-03	1	10.92			33.7	25.4											N	N	SAME AS ABOVE; head process slightly folded more than 021
78	25	2020-05-03	1	9.88			31	24.7											N	N			head process starting to curve
78	46	2020-05-03	1	9.42			31.8	24											N	N	heartbeat was deep inside; head process rotating downward
78	37	2020-05-03	1	9.99			32.6	24.4											N	N	same as above for heart beat
78	225	2020-06-29	3	10.36			33	24.6		6.17									N	N	Amnion is almost complete	18
78	241	2020-06-29	3	9.25			30.9	24.2		6.26									N	Y	Amnion is almost complete	18	head rotation & tail are the identifying factors here
78	248	2020-06-29	3	10.08			31.5	25											Y	N	UNDEVELOPED
84	148	2020-06-05	2	11.23			32.9	26		6.93									N	N	limb buds rougly same size in L&W	17	close to S17
84	165	2020-06-05	2	9.69			31.4	24.5		6.17									N	N	Embyro slightly turned - limb buds hard to verify - head turned the same angle as above	17	Same as above
84	102	2020-06-05	2	9.18			31.8	24		7.5									N	N	Amnion almost closed, except for a small hole	18
84	139	2020-06-05	2	9.85			31.4	24.6		7.6									N	N	Embryo turned, amnion same as above	18	Embryo turned and covered by yolk and vascularization
84	117	2020-06-05	2	10.18			30.9	25.2		5.79									N	N	Embryo is cranial rotation is close to 145degrees. The embryos head is looking straight downward	18	the embryo is not as transparent as st17.
90	192	2020-06-30	3	10.58			34.9	24.3		6.68			1.29	0.45					N	N	limbs 2x as long as wide	19
90	208	2020-06-30	3	11.3			32.3	26.2											Y	N	UNDEVELOPED
90	94	2020-05-04	1	10.19			33.3	24.8											N	N	head process has formed toward body; eye vesiciles is larger
90	52	2020-05-04	1	9.02			30.2	24.2											N	N
90	74	2020-05-04	1	9.74			31.3	24.4											N	N
90	95	2020-05-04	1	8.88			30.9	24.4											N	Y
90	26	2020-05-04	1	10.29			31.6	24.9											N	N
90	232	2020-06-30	3	10.3			33.2	24.5		7.63			1.13	0.23					N	Y	Same as above	19
90	233	2020-06-30	3	10.62			31.9	25.1					0.93	0.22					N	N	Same as above	19	measurements not accurate - Cant view whole embryo - No tbl taken
90	236	2020-06-30	3	11.02			33.6	25.1		5.34									N	N	wing/limb buds obs. - cranial rotation turned facing body - auditory canal prominent	20
96	120	2020-06-06	2	10.03			33.2	25.4											Y	Y	UNDEVELOPED		Under developed - Vascularization obs. - fine line cracks obs. when candled.
96	149	2020-06-06	2	10.12			31.6	24.9		6.99			1.21	0.27	1.03	0.31			N	N	limb buds visible - head process turned toward body - limb buds long as wide	20
96	129	2020-06-06	2	10.09			31.2	25		7.01			1.08	0.25	1.08	0.3			N	N	Same as above - eye vieicle obs. Body around 45° bent - heart has 4 distinct chambers	20	vascularization extremely fragile
96	131	2020-06-06	2	9.2			31.7	23.8		6.18			1.14	0.36	0.85	0.33			N	N	Limb buds and wing buds 2x as long as wide (limb buds larger than wings) - The whole embyro is not seen - tbl may be inaccurate	20
96	158	2020-06-06	2	10.83			33.1	25.4		5.13			1.02	0.25	0.92	0.23			N	N	Same as above	20
102	187	2020-06-30	3	10.81			32	25.3											N	N			Embryo not measured or pictured - very fragile opening
102	228	2020-06-30	3	10.04			32.3	24.5		6.99			1.3	0.47	1	0.32			N	N	maxillary process longer than mandible - limb buds 2x as long as wide	21
102	23	2020-05-04	1	9.6			32	25.1					1	0.4					N	Y	embryo developed - limb buds noticable - inner membrane thicker than before - embryo seems to be fixed in place in egg -air pocket notiable in candling (decided not to measure)
102	31	2020-05-04	1	9.69			31	24.6											Y	N	Not Developed
102	35	2020-05-04	1	10.42			33	25.1											N	Y	eye pigmentation is more prominent - Head process is rotated toward body
102	47	2020-05-04	1	10.18			31.1	25.1											N	N	eye pigmentation is more appartent (blue/gray hue) amnion cavity looks to be forming
102	65	2020-05-04	1	9.53			32.6	24.3											N	Y	limb buds are very apparent - small growths: shorter than wide
102	239	2020-06-30	3	10.39			32.2	25		6.7			1.14	0.539	1	0.4			N	N		21
102	240	2020-06-30	3	10.11			32.5	24.4		6.67			1.08	0.43	1.25	0.52			N	N		21	Embryo not in good position for measurements
102	246	2020-06-30	3	10.75			31.7	25.5											Y	N	UNDEVELOPED
108	153	2020-06-06	2	10.14			32.6	24.8					1.1	0.41					N	N	pigmentation of eye obs.	21	embryo hard to stain - horrible photots
108	105	2020-06-06	2	9.22			31.6	24.2					1.04	0.3					N	Y		21	embryo extremely hard to photograph and stain
108	166	2020-06-06	2	9.48			33.9	24.3											N	Y	Vascular system VERY delicate - Aminon sac relembles S20	20	Possible stage 20-21
108	107	2020-06-06	2	11.5			32.8	26.1					1.1	0.55	1.01	0.38			N	N	Same as above	21
108	132	2020-06-06	2	9.54			30.7	24.6					1.15	0.7	1	0.87			N	N	Wing/leg buds close to same size -eye pigment observed	21
114	235	2020-07-01	3	12.09			33.2	26.4		7.34			1.13	0.96	1.15	1.08			N	N	Limbs look just as long as wide - eye pigmentation is grayish	22
114	177	2020-07-01	3	11.79			34.3	25.9		6.8			1.21	0.91	1.15	0.54			N	N		23	Embryo measurements not taken
114	275	2020-07-01	3	9.52			32.4	24		6.82			1.02	0.904	1.35	0.96			N	Y		22
114	226	2020-07-01	3	10.56			33.4	25											Y	N	UNDEVELOPED
114	255	2020-07-01	3	11.12			34.3	25.2		7.68			1.31	0.68					N	N	Leg buds are longer than wind buds		Embryo sank no measurements taken
120	101	2020-06-07	2	11.46			33.9	25.4		7.45			1.14	1.11	1.2	0.87			N	N	eye pigmentation much more distinct - leg/wing bud longer than wide	21
120	106	2020-06-07	2	9.79			31	24.6		7.13			1.07	0.78	1.19	0.53			N	N	maxillary process distinct. Larger than mandible - eye pigmentation faint	22
120	127	2020-06-07	2	9.2			30.3	24.1		10.29			1.44	1.26	1.62	1.38			N	N	Same as above	24
120	138	2020-06-07	2	9.83			31.9	24.6		8.37			1.2	0.94					N	N	Same as above
120	124	2020-06-07	2	10.5			32.8	25.1					1.11	0.89					N	N	Same as above	24
132	72	2020-05-06	1	10.06			31.2	25											N	N	embryo fixed to side of egg - developed - eye pigmentation much more developed
132	59	2020-05-06	1	8.98			33.8	24.4											N	Y	embryo develop - having a hard time extracting them.		Crack on egg/floated of surface - still developing
132	6	2020-05-06	1	9.75			32.2	24.3											N	Y	embryo developing - eye pigmentation is distinct and prominent - limb buds developing
132	11	2020-05-06	1	8.95			32	24.2											N	Y	same as above
132	16	2020-05-06	1	9.39			30.6	24.3											N	N	same as above
132	280	2020-07-02	3	10.92			33	25					2.03	1.04					N	Y		25
132	281	2020-07-02	3	10.08			32.3	24.9											Y	N	UNDEVELOPED
132	282	2020-07-02	3	9.38			31.5	24.2					1.85	0.735					N	N	Embryo eye pigmentation very promient - elbow distinct	25	TBL not taken
132	283	2020-07-02	3	9.76			31	24.6											N	N			Same as above - embryo sank into yolk - no pictures taken
132	289	2020-07-02	3	10.76			33.8	25											N	N		26	Measurements not taken - embryo pictured outside of egg
144	169	2020-07-02	3	10.21			33.6	24.3		11.16			2.93	0.952	2.95	1.19			N	N	Digits obs. - Leg limb close to same length wing	27
144	171	2020-07-02	3	10.2			30.8	25.1		8.17			2.4	0.946					N	N		26
144	193	2020-07-02	3	9.73			32.9	25.4					1.87	1					N	N		25
144	201	2020-07-02	3	10.15			31.8	24.2											N	N	elbow joint close to 90 degrees	26	Embryo sank in yolk - no measurements taken
144	223	2020-07-02	3	11.17			32.5	24.4					2.63	1.09					N	N		25	Embryo sank in egg - no measurements taken
156	86	2020-05-07	1	9.76			32.8	24.6							3.63				N	N	eye pigment very distinct -digits can be viewed in both legs and wings	27
156	38	2020-05-07	1	9.35			31.9	24.6					2.99		3.94				N	N		27
156	91	2020-05-07	1	9.28			32.2	24.6					2.32		4.2				N	Y		27
156	43	2020-05-07	1	8.81			32.2	24.3											Y	Y	UNDEVELOPED
156	68	2020-05-07	1	10.1			32	25.1					2.31		3.46				N	Y		27
168	209	2020-07-03	3	10.94			33.1	25.2											Y	N
168	229	2020-07-03	3	10.73			32.9	25.1											Y	N	UNDEVELOPED
168	234	2020-07-03	3	11.02			33	25.5		13.2	0.47		3.67	1.14	3.92		2.25	1.05	N	N	digits more noticable demarkation - maxillary process prominent	28
168	260	2020-07-03	3	9.06			32.2	23.6		12.39			3.61	1.08	3.53		2.67		N	N	Same as above	28
168	264	2020-07-03	3	9.15			31.2	24.3		16.09			3.84	1.37	3.84		2.84	1.1	N	Y	Same as above	28
180	84	2020-05-08	1	9.89			31.3	24.9					3.26		4.76				N	N	Digits are developing - eye pigment more conical - layers are observed - lens developing - Beak starting to develop - need to look into visercal arches - 3 toes observed - no 4th yet.	28
180	49	2020-05-08	1	8.82			30.9	24.2					3.04		3.99				N	N	Same as above	28
180	36	2020-05-08	1	7.44			32.8	24.7											Y	Y	not developed
180	98	2020-05-08	1	10.41			33	25.1					3.13		4				N	Y	Toes developed - Same as above	28
180	13	2020-05-08	1	7.82			30.2	24.1					2.7		3.69				Y	N	Possible deformities (heart appear to be protruding from body)
192	160	2020-06-10	2	10.26			33.1	25.3			1.65		3.5						N	Y	beak over hangs profile - wing has middle digit long than others	29
192	162	2020-06-10	2	9.87			31.8	24.6											N	Y	Beak conspicuous	29
192	136	2020-06-10	2	9.75			32.3	24.3			1.64		3.62						N	N		29
192	157	2020-06-10	2	10.25			31.6	25.2			1.42		3.62						N	N		29
192	109	2020-06-10	2	8.98			30.8	23.9			1.54		4.04						N	N		29
192	354	2021-05-16	5	9.55	0.34	7.62						0.61							N	N	Beak conspicuous	28
192	303	2021-05-16	5	9.45	0.39	7.09						0.69						1.28	N	N	Beak conspicuous	28
192	377	2021-05-16	5	8.84	0.36	6.7						0.69	3.64						N	N	Beak conspicuous	28
216	24	2020-05-09	1	9.83			31.6	25				1.07	4.99					2.25	N	N	eye lens developing - skin (epidermis) appears developed - feather germs soon.	30
216	4	2020-05-09	1	8.86			31.2	24.9				1.08	5.37				4.97	2.07	N	Y		30
216	20	2020-05-09	1	10.01			31.6	25.1					4.99					2.37	N	N	Not pictured - embryo position awkward way	30
216	22	2020-05-09	1	10.13			31.9	25.2				1.12	5.27				4.13	2.9	N	Y	Not very accurate	30
216	81	2020-05-09	1	8.6			30.8	23.5				1.07	5.28				4.94	2.27	N	Y		30
216	374	2021-05-16	4	10.23															Y	N	Deformities obs.
216	359	2021-05-16	4	9.54	0.58	7.17						1.08	5.01						N	N		29
216	355	2021-05-16	4	11.15															Y	N	Deformities obs.
240	150	2020-06-12	2	9.52			31.2	24.5					6.32				5.99		N	N	feather germ developing (no feathers yet) digits lengthened 3rd toe longer than others eyelid developing	31
240	103	2020-06-12	2	8.57			29.8	23.9			2.68		6.24				6.02	2.65	N	N		31
240	118	2020-06-12	2	9.57			31.1	25			2.87		6.08				6.03	2.63	N	N		31
240	128	2020-06-12	2	11.32			33.2	25.7			2.54		6.15				6.2	2.5	N	N		31
240	159	2020-06-12	2	10.02			31	25.8			2.14		6.39				6.18	2.67	N	N		31
240	337	2021-05-18	5	8.69	0.82	6.52					2.52	0.987	6.05				3.3	3.11	N	N		30
240	389	2021-05-18	5	9.68	0.76	7.8					1.81	0.779	5.76				2.99	2.8	N	N		30
240	365	2021-05-18	5	9.55	0.82	7.45							6.19				2.54	3.82	N	N		30
264	215	2020-07-07	3	10.22	1.08	7.74	31.8	25.1		36.4	3.19	1.48	6.76				8.68	4.53	N	N		32
264	227	2020-07-07	3	10.71	1	6.29	32.2	25.4		36.4	2.96	1.53	7.59				9.31	4.81	N	N		32	mathces with eyelid closer. Toes and wing developed/digits distinct - egg tooth is present - feather follicle obs/no feathers yet
264	251	2020-07-07	3	9.83	1.01	7.36	33.2	24.7		35	3.03	1.42	7.43				8.63	4.92	N	N		32	3rd toe is longer than others - feather germs visible - 2 rows on outer edge of wing and ear canal
264	252	2020-07-07	3	10.58	1.07	8.13	32.4	25.5		37.8	2.77	1.33	7.67				9.2	4.64	N	N		32
264	265	2020-07-07	3	11.45	1.04	8.55	33.6	25.8		35.8	2.67	1.7	8.15				8.95	4.7	N	N		32
264	341	2021-05-18	4	11.21	1.03	8.6					3.2	1.57	6.48				3.75	4.03	N	N		31
264	382	2021-05-18	4	10.28	0.84	8.24					2.7	1.8	6.49				3.86	3.66	N	N		31
264	325	2021-05-18	4	8.64	0.97	6.61					3.28	1.48	6.75				3.95	4.19	N	N		31
288	115	2020-06-14	2	9.72			31.5	24.8			2.03	1.64	8.14				10.38	5.23	N	N		33
288	140	2020-06-14	2	8.62			30.8	23.7			2.53	1.7	7.69				9.56	5.18	N	N		33
288	134	2020-06-14	2	10.15			32.4	25			2.41	1.6	8.04				10.45	5.45	N	N		33
288	125	2020-06-14	2	10.16			32.9	26			2.75	1.58	7.56				9.87	4.99	N	N		33
288	111	2020-06-14	2	9.5			33.1	24.2											Y	N	Deformed and Undeveloped
288	356	2021-05-22	5		1.32	5.52					3.26	1.45	8.64				5.75	4.95	N	N		32
288	379	2021-05-22	5		0.94	6.48					2.85	1.81	7.61				5.31	5.37	N	N		32
288	369	2021-05-22	5		1.56	7.06					2.37		6.38				3.63	3.25	N	N		30	smaller than the other eggs opened at this stage
312	144	2020-06-15	2	11.53	1.82		33.3	26.3			2.4	1.9	9.9				11.76	6.04	N	N	claws and footpads obs. Scales on legs developing -not overlapped yet	34
312	154	2020-06-15	2	9.05	1.78		31.3	23.9			1.87	1.48	10.42				11.12	6.24	N	N	2-3 rows of feathers around auditory canal - several rows on back of embryo	34
312	156	2020-06-15	2	10.34	1.98		34.1	25			3.46	1.88	9.95				11.84	6.55	N	N	upper and lower lid almost closed	34
312	110	2020-06-15	2	9.42	1.95		33.2	24.1			2.48	1.94	9.75				12.71	6.82	N	N		34
312	141	2020-06-15	2	11.24	1.9		33.4	26			2.68	1.82	9.88				11.97	6.36	N	N		34
312	367	2021-05-22	4		1.56	6.32					2.94	1.91	8.28				5.86	6.13	N	N		33
312	364	2021-05-22	4		1.58	6.46					3.02	1.95	9.42				6.33	6.14	N	N		34
312	352	2021-05-22	4		1.77	6.91					2.41	1.75	9.64				6.2	6.26	N	N		34
312	375	2021-05-22	4		1.95	6.87					2.59	1.83	10.37				6.19	6.58	N	N		34
312	363	2021-05-22	4		1.7	6.14					2.7	1.84	9.96				6.23	6.28	N	N		33
336	175	2020-07-10	3	9.9	2.46	6.13	31.3	25.1		49.8	3.24	1.72	10.67				14.24	7.52	N	N		35
336	183	2020-07-10	3	10.85			33.4	24.4											Y	N
336	121	2020-06-16	2	9.54	2.25		33.2	24.4			2.47	2.08	10.89				14.29	7.3	N	N		35
336	137	2020-06-16	2	10.33	2.25		33.4	24.8			2.89	2.03	10.64				13.22	7.15	N	N		35
336	271	2020-07-10	3	9.94	2.49	6.13	32.4	24.9		52.1	3.52	2.19	11.83				14.94	7.81	N	N		35
336	386	2021-05-22	5		2.07	6.45					3.34	2.04	11.03				6.97	6.96	N	N		35
336	326	2021-05-22	5			5.13					2.7	2.11	10.89				7.4	6.76	N	N		35
360	1	2020-05-15	1	9.48			31.6	24.8				2.28						8.59	N	N	feather germs - eye lid closed - ear canal prominent	36
360	34	2020-05-15	1	8.67			30.6	24				2.27						8.61	N	N		36
360	28	2020-05-15	1	8.94			33	24.1				2.13						8.36	N	N		36
360	17	2020-05-15	1	9.43			32.4	25.1				2.16						8.18	N	N		36
360	41	2020-05-15	1	8.03			33	24				2.32						8.35	N	N		36
360	370	2021-05-22	4			6.23					3.12	2.15	11.49				8.38	7.3	N	N		36
360	357	2021-05-22	4		2.31								11.66				8.03	8.07	N	N		36
360	302	2021-05-22	4		3.27	5.48					3.85	2.36	11.62				8.18	8.41	N	N		36
384	218	2020-07-12	3	9.97	3.75	4.8	33.6	24.5		56.8	3.43	2.32	12.36				8.35	9.66	N	N		37	One eye open slightly - one eye closed
384	224	2020-07-12	3	10.45	3.83	5.45	33.1	25.5		58.1	3.1	2.4	12.13				8.75	9.56	N	N		37
384	244	2020-07-12	3	10.54	4.02	5.39	31.4	24.8		58.2	3.13	2.27	10.93				9.69	9.68	N	N		37
384	253	2020-07-12	3	11.43	3.97	6.15	32.8	26.8		51	3.4	2.63	11.39				9	10.21	N	N		37
384	259	2020-07-12	3	9.46	3.65	4.65	34.3	25.6		59.9	3.15	2.47	11.56				8.74	9.49	N	N		37
384	323	2021-05-26	5		3.97	4.68				56.3	3.08	2.57	11.63				9.57	9.94	N	N		37
384	385	2021-05-26	5		3.64	4.69				60.3	3.36	2.6					9.53	9.84	N	N		37
384	309	2021-05-26	5		3.73	5.19				61.2	3.65	2.7	11.48				9.77	9.27	N	N		37
408	184	2020-07-13	3	9.85	4.4	4.28	31.7	25		53.9	3.96	2.81	12.4				10.74	10.65	N	N		38
408	185	2020-07-13	3	10.27	4.53	4.59	31.7	25.3		51.3	3.34	2.84	12.52				10.76	11.2	N	N		38
408	210	2020-07-13	3	10.23	4.23	4.71	33	24.9		57.9	3.61	2.78	12.81				10.15	11.51	N	N		38
408	220	2020-07-13	3	9.56	4.4	3.96	33.2	24.5		55.6	3.59	2.5	13.36				9.74	10.08	N	N		38
408	245	2020-07-13	3	9.41	4.15	4.04	32.7	24.6		53.5	3.49	2.77	12.38				10.07	10.27	N	N		38
408	296	2021-05-26	4		4.3	4.32				60.7	3.6	2.84	12.72				10.55	10.27	N	N		38
408	301	2021-05-26	4		3.99	4.11				57.1	3.31	2.73	10.68				10.1	10.25	N	N		38
408	388	2021-05-26	4		4.23	4.92				62.1	3.39	2.75	12.07				10.09	10.66	N	N		38
432	198	2020-07-14	3	10.38	5.1	4.19	31.8	25.4		60.1	3.99	3.16	13.33				11.58	12.37	N	N		39
432	242	2020-07-14	3	10.5	4.84	4.36				62.9	4.04	2.85	12.81				11.56	11.65	N	N		39
432	247	2020-07-14	3	9.17	4.68	3.38	32.1	24.2		56.1	3.89	3.13	12.66				11.22	12.25	N	N		39
432	258	2020-07-14	3	8.85	4.57	3.34	31.1	23.9		60.4	3.38	2.91	12.76				11.14	11.53	N	N		39
432	272	2020-07-14	3	11.28	5.37	4.84	33.5	25.9		60.7	4.36	3.17	12.47				12.36	12.96	N	N		39
432	310	2021-05-27	5	9.71	4.34	4.26				58.9	4.25	2.88	12.66				11.46	12.05				39
432	353	2021-05-27	5	8.7	4.76	3.11				59	4.13	3.08	12.05				12.05	12.63				39
432	333	2021-05-27	5	10.89	5.45	4.31				56.9	4.21	3.13	13.98				12.5	12.56				39
456	168	2020-07-15	3	9.33	4.68	3.58	32.8	23.9		64	3.38	3	12.98				11.83	12.09	N	N		40
456	178	2020-07-15	3	9.71	5.57	3.07	33.6	24.5		65.2	4.26	2.83	13.68				12.54	13.31	N	N		40
456	211	2020-07-15	3	9.84	4.4	4.09	34	24.3		67.4	3.73	3.1	12.38				11.91	12.4	N	N		40
456	269	2020-07-15	3	9.51	5.44	3.08	32.1	24.6		67.3	3.86	2.75	13.2				13.22	13.63	N	N		40
456	274	2020-07-15	3	10.57	5.49	3.88	33.6	25.3		69.5	4.62	3.25	12.57				13.09	13.23	N	N		40
456	332	2021-05-27	4	7.94	4.44	2.68				58.7	4.35	3.23	12.18				11.91	12.11				40
456	376	2021-05-27	4	8.89	5.31	2.71				55.6	3.89	3.34	10.32				12.86	13.46				40
456	330	2021-05-27	4	9.3	5.24	3.03				56.8	4.49	3.34	9.86				11.79	12.85				40
480	384	2021-05-28	4	8.01	3.33	2.9					4.97	2.56							Y	N			Embryo not turned upwards, very small in weight. Embryo seems deformed, legs have not developed exact. See photos
480	174	2020-07-16	3	9.52	3.84	3.98	31.9	24.1		63.2	3.41	2.9	13.88				10.89	11.18	N	N		40
480	194	2020-07-16	3	9.72	6.04	2.65	32.7	25		70.4	4.48	3.33	13.87				14.49	14.24	N	N		40
480	200	2020-07-16	3	10.87	5.63	3.25	35.5	24.1		73.3	4.75	3.44	14.74				13.79	14.18	N	N		40
480	243	2020-07-16	3	10.07	5.88	2.71	31.6	25.2		71.6	3.78	3.31	12.21				13.67	13.71	N	N		40
480	249	2020-07-16	3	9.81	5.28	3.28	32.9	24.9		70.9	4.26	3.23	13.81				13.1	13.21	N	N		40
480	266	2020-07-16	3	9.6	4.41	4.34	32.8	25.3		70.4	4.33	3.09	13.78				11.89	12.49	N	N		40
480	14	2020-05-21	1	9.69	6.08	2.55	32.9	24.6		50.9	4.72		13.59				14.3	14.14	N	N		40
480	18	2020-05-21	1	9	5.75	2.18	31.6	24.2		48.3	4.76	3.25	14.5				14.02	14.08	N	N		40
480	29	2020-05-21	1	9.23	5.5	2.75	30.1	25.1		52.5	4.9	3.45	15.53				12.71	14.35	N	N		40
480	55	2020-05-21	1	10.34	6.56	2.45	33.4	24.9		50.6	5.29	3.76	15.65				13.76	14.47	N	N		40
480	76	2020-05-21	1	6.99	4.47	1.47	28.9	23.7		47.7	4.78	3.28	12.99				13	13.3	N	N		40
480	78	2020-05-21	1	9.37	4.24	3.23	32.6	24.5		44.1	4.18	2.9	13.04				11.25	12.96	N	N		40
480	79	2020-05-21	1	9.43	5.64	2.3	31.5	24.7		47.3	4.77	3.5	14.21				12.1	13.15	N	N		40
480	83	2020-05-21	1	8.33	4.92	1.39	30.8	24.4		51.4	4.24	3.13	15.44				13.46	13.59	N	N		40
480	87	2020-05-21	1	9.84	6.15	2.32	31.9	25.3		51.8	4.65	3.3	15.13				13.54	14.39	N	N		40
480	96	2020-05-21	1	8.2	4.81	1.95	31.1	23.7		46.5	4	3.16	14.53				12.62	13.38	N	N		40
480	99	2020-05-21	1	9.26	5.32	2.73	32.1	24.2		49.5	4.56	3.34	14.69				13.16	13.67	N	N		40
480	100	2020-05-21	1	9.16	5.56	2.38	30.9	24.5		51.2	4.89	3.44	16.87				14.45	14.42	N	N		40
480	339	2021-05-28	4	8.76	6.13	1.71					4.55	3.12	14.46					12.49	N	N	Internally pipped, yolk sac 2/3 into body	41		IP
480	334	2021-05-28	4	9.17	5.52	2.62					3.73	3.04	12.23				12.14	11.31	N	N	Internnaly pipped, yolk sac 2/3 into body	41		IP
480	173	2020-07-16	3	9.78	6.38	3.43	32.9	25.9		71.7	4.72	3.46	14.32				13.7	13.3	N	N		41	small amount of albumin still in egg. Yolk was green	IP
480	188	2020-07-16	3	9.01	6.39	2.09	30.9	25.1		69.9	4.71	2.84	13.51				12.91	13.79	N	N		41		IP
480	212	2020-07-16	3	9.72	6.14	2.79	31.8	25		75.3	4.68	3.49	14.98				14.15	14.37	N	N		41		IP
480	75	2020-05-21	1	9.03			31.1	24.4											Y	N
480	8	2020-05-21	1	9.68	6.36	1.5	32.2	24.9		50.2	3.76	3.76					13.9	13.36	N	N		41		IP
480	12	2020-05-21	1	7.82	4.49	1.6	32.6	24.4		45.6		2.95						11.36	N	N		41		IP
480	40	2020-05-21	1	9.13	5.41	2.59	30.9	25.2		48.8	4.36	3.04	15.07				13.73	13.76	N	N		41		IP
480	77	2020-05-21	1	8.02	5	1.98	29.5	24.7		48.3	4.8	3.38	14.74				12.73	13.8	N	N		41		IP
480	222	2020-07-16	3	9.87	6.34	2.43	33.3	24.9		71.1	4.5	3.37	14.38				14.01	13.78	N	N		42		EP
480	15	2020-05-21	1	9.67	6.03	2.29	32.8	24.5		53.2	4.98	3.65	15.01				13.52	11.97	N	N		42		EP
480	39	2020-05-21	1	9.12	5.97	1.89	32.1	25.2		50.7	4.58	3.36	16.22				14.11	14.65	N	N		42		EP
480	62	2020-05-21	1	10.58	5.89	2.56	32.5	25.7		50.7	4.89	3.7	15.38				14.1	13.86	N	N		42		EP
480	63	2020-05-21	1	9.12	6.06	0.99	32.9	24.7		50.9	4.89	3.55	15				14.62	13.7	N	N		42		EP
504	295	2021-05-29	4		6.54	1.77					5.99	3.55	11.25				14.55	13.38	N	N		42		EP
504	300	2021-05-29	4		6.55	1.47					5.19	3.52	11.73				13.41	13.43	N	N		42		EP
504	371	2021-05-29	4		2.85	4.58													Y	N	Deformed
504	298	2021-05-29	4		5.96	2.08					4.6	3.18	11.9				13.76	13.51	N	N		42		EP
504	308	2021-05-29	4		6.71	1.61					4.43	3.52	11.82				13.02	15.11	N	N		41		IP
528	362	2021-05-30	4		7.37						5.02	3.67	12.13				15.64	14.04	N	N		42		EP
528	373	2021-05-30	4		6.85						4.67	3.35	11.68				14.55	13.08	N	N		42		EP
528	316	2021-05-30	4		7.7						4.72	3.5	12.89				15.4	13.83	N	N		42		EP
528	304	2021-05-30	4		8.79						4.5	3.77	12.93				14.47	13.94	N	N		42		EP
528	380	2021-05-30	4		7.36						4.63	3.89	12.84				13.56	13.93	N	N		42		EP
552	294	2021-05-30	4		7.3						5.9								N	N		43		HATCH
552	314	2021-05-30	4		7.2						5.8								N	N		43		HATCH
552	360	2021-05-30	4		7.7						5.1								N	N		43		HATCH
552	299	2021-05-30	4		6.95						5.6								N	N		43		HATCH
552	215	2021-05-30	4		7.95						5.4								N	N		43		HATCH
